# Supplementary material for: Analysis of MicroRNA Signature Differentially Expressed in Pancreatic Islet Cells Treated with Pancreatic Cancer-Derived Exosomes
Source: Int J Mol Sci. 2023 Sep 19;24(18):14301. doi: 10.3390/ijms241814301 (PMC10532014; doi:10.3390/ijms241814301)
Supplement: Supplementary file 1 [file ijms-24-14301-s001.zip]

Archive with 1 entries (1 files):
- ijms-2608592-supplementary.xlsx
