# Supplementary material for: Analysis of MicroRNA Signature Differentially Expressed in Pancreatic Islet Cells Treated with Pancreatic Cancer-Derived Exosomes
Source: Int J Mol Sci. 2023 Sep 19;24(18):14301. doi: 10.3390/ijms241814301 (PMC10532014; doi:10.3390/ijms241814301)
Supplement: Supplementary file 1 [file ijms-24-14301-s001.zip › ijms-2608592-supplementary.xlsx]

## Sheet: S1
Table S1. Differentially expressed miRNAs identified from cancer-derived exosome treatment (DEmiRNA1)
miRNA	log2FC	log2CPM	p-value	Up/Down	DEmiRNA2 Up/Down
hsa-let-7f-2-3p	-7.57232	0.934738	8.28134e-06	Down
hsa-miR-1226-5p	7.50067	1.10414	8.28134e-06	Up
hsa-miR-1250-5p	-8.10602	1.41619	1.67165e-07	Down
hsa-miR-144-5p	7.50067	1.10414	8.28134e-06	Up
hsa-miR-301b-5p	-7.57232	0.934738	8.28134e-06	Down
hsa-miR-3074-3p	-7.70914	1.05565	3.60565e-06	Down	Down
hsa-miR-3133	7.88582	1.4326	5.05952e-07	Up
hsa-miR-3148	5.13641	2.02435	2.01077e-07	Up
hsa-miR-3167	7.65739	1.23663	3.60565e-06	Up
hsa-miR-3184-3p	-7.70914	1.05565	3.60565e-06	Down	Down
hsa-miR-3194-5p	-8.00332	1.3216	3.47842e-07	Down	Down
hsa-miR-3198	7.79873	1.35751	1.08934e-06	Up
hsa-miR-433-5p	-8.37643	1.66893	<0.0000001	Down
hsa-miR-4659a-3p	-7.83409	1.16767	1.61305e-06	Down
hsa-miR-4697-3p	7.4444	1.057	1.26863e-05	Up
hsa-miR-513b-5p	-7.64235	0.996395	5.44527e-06	Down
hsa-miR-518e-5p	-7.70914	1.05565	3.60565e-06	Down
hsa-miR-519a-5p	-7.70914	1.05565	3.60565e-06	Down
hsa-miR-519b-5p	-7.70914	1.05565	3.60565e-06	Down
hsa-miR-519c-5p	-7.70914	1.05565	3.60565e-06	Down
hsa-miR-522-5p	-7.70914	1.05565	3.60565e-06	Down
hsa-miR-523-5p	-7.70914	1.05565	3.60565e-06	Down
hsa-miR-663b	8.7026	2.15641	<0.0000001	Up
hsa-miR-6797-3p	7.55482	1.14973	5.44527e-06	Up
hsa-miR-6859-5p	-7.57232	0.934738	8.28134e-06	Down	Down
hsa-miR-6862-3p	8.2564	1.75693	<0.0000001	Up
hsa-miR-6862-5p	8.18951	1.69785	<0.0000001	Up
hsa-miR-6891-5p	7.96794	1.50383	3.47842e-07	Up
hsa-miR-933	8.18951	1.69785	<0.0000001	Up	Up

## Sheet: S2
Table S2. Differentially expressed miRNAs identified from healthy-derived exosome treatment (DEmiRNA2)
miRNA	log2FC	log2CPM	p-value	Up/Down
hsa-miR-1323	7.77307	1.27009	1.57535e-05	Up
hsa-miR-136-5p	7.63623	1.15402	3.60565e-06	Up
hsa-miR-196a-1-3p	7.53721	1.07075	8.28134e-06	Up
hsa-miR-3074-3p	-7.81044	0.993762	2.40377e-06	Down
hsa-miR-3179	9.3093	2.63495	<0.0000001	Up
hsa-miR-3184-3p	-7.81044	0.993762	2.40377e-06	Down
hsa-miR-3187-5p	-7.74364	0.933278	3.60565e-06	Down
hsa-miR-3194-5p	-8.10471	1.26526	2.40483e-07	Down
hsa-miR-3691-3p	7.43089	0.982048	1.26863e-05	Up
hsa-miR-371a-5p	8.25037	1.68303	3.45318e-07	Up
hsa-miR-4455	8.481	1.88652	<0.0000001	Up
hsa-miR-4488	-5.00979	1.15311	7.40189e-07	Down
hsa-miR-4504	-7.59996	0.804789	1.26863e-05	Down
hsa-miR-4655-5p	8.31158	1.7368	1.82531e-07	Up
hsa-miR-4769-3p	7.85758	1.34232	7.53307e-06	Up
hsa-miR-550b-2-5p	8.11958	1.56871	9.26662e-07	Up
hsa-miR-5699-5p	8.37029	1.78854	1.33489e-07	Up
hsa-miR-6089	7.63623	1.15402	3.60565e-06	Up
hsa-miR-6819-3p	7.6833	1.19382	2.40377e-06	Up
hsa-miR-6859-5p	-7.67358	0.870355	5.44527e-06	Down
hsa-miR-933	7.63623	1.15402	3.60565e-06	Up

## Sheet: S3
Table S3. Target genes of candidate miRNA markers
miRNA	Target genes
hsa-let-7f-2-3p	SLC17A6, CTTNBP2NL, CASP8AP2, NCKAP1, RICTOR, CNR1, HMGXB4, EEA1, MOSMO, SET, APOOL, SGCD, TCF7L2, TENM1, INO80D, SATB1, PUM2, PRDM16, DAGLA, MON2, RBM27, IKZF2, GTF2I, FUT9, HOXA9, RBM12B, PPP4R2, ASXL1, SOX9, CALN1, RASA1, DENND1B, ZFX, PLEKHG1, RORA, SFPQ, SMIM8, RAB18, HIPK3, MBNL2, GABRA1, ENAM, GP1BA, TSPAN12, PCM1, NOTO, LRP6, PPP2CB, XIAP, LRP1B, HMGB3, RAB2A, CREB5, ARFGEF2, TMEM132B, DC…
hsa-miR-1226-5p	FNBP1, PAG1, RPGR, S100A10, GADD45A, MLLT11, DLX3, CMIP, FAM216B, IKZF1, SIX1, C2orf88, CCAR2, SCN3B, OGT, PEG10, MBOAT2, NLRP5, ICOS, RAB21, GABPB1, SNX20, SORT1, SLC24A4, CA5B, KCNS1, USP38, ITGA10, ZNF275, NUDT16L1, MPZ, RCAN3, TP53TG3D, TP53TG3B, ARHGAP40, TP53TG3, ARID3B, CMTM4, SUMO1, TTPA, ZSCAN32, C15orf61, RELL1, CELF2, JAK1, OR2A4, FKTN, ADCY6, LUZP1, KCNB1, PURB, SHROOM2, BMPER, ADGRF5
hsa-miR-1250-5p	MARVELD3, NR1I2, MANBA, CAMSAP1, HOXC6, DNAJC18, GAREM2
hsa-miR-144-5p	ZNF292, ATP6V1C1, RAB33A, NBPF3, HIC1, TAF5, PAXIP1, ZMIZ1, TFG, SMARCA2, RBFOX1, RRAGC, APBB1, ZNF436, ZNF215, SYNJ1, INO80D, HP1BP3, BBOF1, STAM, VGLL3, RNF111, MPIG6B, UHRF1BP1L, LARP1B, TARDBP, MMD, LUZP6, FAM120A, IL17F, ZSWIM6, ZNF385B, TMEM114, ZSCAN31, RNF144B, CP, RAB29, DRAM2, TMEFF2, REEP3, FERMT2, GRIN1, HOOK3, ACSM1, ZNF510, TXNDC8, FAM3C, FAM126B, CLDN12, WFDC5, TECRL, SULT1C4, FAR1…
hsa-miR-301b-5p	BNC2, DHX9, NR2C2, HS3ST4, PPIL3, NAMPT, ZEB1, NFYB, FOXJ2, RECK, PNMA1, HHEX, TXNIP, ZFX, ATP8A2, TCF3, PDS5A, TBC1D5, OTUD6B, RAB5A, ANKS1B, CIAO2A, CEMIP, EIF2S2, XPO6, RUFY3, HNF1B, HIC2, RSPRY1, PTPN12, SNRNP27, ZNF322, AHCYL1, CALB1, MEA1, NSL1, CIPC, PKIA, WDR33, GABPA, NPAS3, TEX30, BMP2, EMC3, ZNF12, PRX, TRAF3, HK2, ASXL3, UBTD1, C11orf53, RNF222, MBLAC2, TM4SF20, CDH17, CCM2, ZMYND8, P…
hsa-miR-3133	HOOK3, RIMS2, TGFBRAP1, RPRD1A, TFAP2B, PTPRK, MAP2, NRF1, KAT6A, URI1, GLT8D2, TNKS2, KCNQ5, GABRA4, ZBTB20, FSD1L, CEPT1, HERPUD2, RB1CC1, ZIC3, SORT1, IFNA8, MAP4K3, SIX4, NEK7, SAXO2, PDCD1LG2, RUFY3, NEXMIF, MGAT4A, GCC2, CBL, CADM1, FAM169A, RUNX1T1, SESN3, BCOR, TMEM245, PKD2, POF1B, RP2, CREBBP, PSD3, PHACTR3, ATG4C, DENND5B, TFEC, API5, LUC7L3, TMF1, TIGAR, FAM19A2, PTPN20, DYNC1I2, ATAD…
hsa-miR-3148	IGSF11, DCUN1D1, ATXN1, BCL11A, CNOT6L, CPEB4, C1orf21, PDPK1, PAK2, ZMAT4, BRWD3, IGF1, KLF6, PTAR1, NFIA, IRS1, RC3H1, YWHAG, ZBTB20, SOX6, SOX11, KDM7A, ZMYM2, SLC2A13, COL11A1, KDM5B, CADM2, ONECUT2, RNF169, MAP2, KBTBD8, RNF2, AFF4, CSRNP3, TMEM108, RFX3, PTPRB, CASZ1, PROX1, PAPOLG, ADAMTS5, SNX27, CCSER2, CARD8, CHIC1, MLLT3, ZFP36L1, KCTD12, TNRC6A, PTBP2, JAK2, DPP8, TENT5C, RIMKLB, TACC…
hsa-miR-3167	FOXA2, SHISA9, PREX2, DMAC1, SSR2, RIMBP2, GPR171, JARID2, CWF19L1, SGTB, FOPNL, XKR4, LMAN1, SYT4, LRRC28, LRIT2, RIMS2, ANKRD28, LPP, DNAJB4, DCX, ARFIP1, MEF2C, CHIC1, COLCA1, DNAJC12, DYNC1I1, FAXC, FAM240A, DBN1, KERA, TPH2, MAP3K20, PHC1, EME1, CTTNBP2NL, CBFA2T3, ZNF146, TNFRSF9, SEPT10, ASXL3, PTGDR, BEND4, PTGFRN, ANK2, SEMA6A, ZKSCAN7, RTKN2, MTF1, EHBP1, BICD2, CDRT1, ASAP2, CRISPLD1, …
hsa-miR-3198	FAM86B1, GATA4, BHMT2, PFKP, SMAP1, FAM86B2, FAM86C1, KCNE5, EFNA5, MED7, EMC8, AKIRIN1, ADAR, PRR15, IGDCC3, TMEM245, PATE1, SERPINB13, DENND4A, HMG20A, ONECUT2, INO80D, LRR1, ADAM10, DYRK2, HOXA5, KDM5C, TUBB4A, LRPAP1, KLHL9, ORC3, TCIM, GCC1, MAP3K20, VCAN, SLC6A4, ZNRF3, KAZALD1, ZNF793, CAMK4, BCAM, EEF2KMT, TNFRSF11B, MEPCE, ZIC1, ATP1B4, KDM5B, TFG, EPB41L4B, C15orf40, HTR3C
hsa-miR-433-5p	ARID2, RPAP2, TGS1, NT5C3A, SKI, TPO, ZFHX4
hsa-miR-4659a-3p	ZMYND8, GPATCH2L, ABHD5, FXR1, SH3TC2, SERPINE2, KDSR, PLCB1, SYT11, IKZF2, YOD1, KCNK2, TTC14, THG1L, ACSM2A, ZBTB39, GSK3B, RBMS3, ABLIM1, ZNF704, RSPO3, CPEB2, C11orf87, COL9A1, SLC17A8, C8orf59, CELF4, SSBP2, HS2ST1, PINX1, DCAF7, PHACTR3, PCYOX1L, AGAP1, CADM2, PDS5B, SLC5A7, SP3, MINAR1, AGO1, ITGA9, POU2F1, ARHGAP28, FAM98A, ATXN7, ZFAND5, GLIPR1, MBTPS2, AMMECR1, PPP2R2C, DIAPH2, VPS33A, …
hsa-miR-4697-3p	FBXW7, STAM, GPM6B, MAP3K2, FBXL14, GPR155, ATP7A, MPZ, SOX5, SESN3, USP6NL, PSEN1, LONRF3, PAFAH1B1, SP3, SIAH1, UBXN1, TOMM70, STAT1, ADGRB3, SLC10A2, SH2B3, RRAS2, THUMPD1, HMGCS1, NIP7, METAP1, PARD3B, CDC7, AMOT, LCOR, PDS5A, MYBL1, VMP1, TPP1, MPRIP, LSM6, HMGN5, ZCCHC8, ARFIP1, OTUD4, ZC3H12C, AEBP2, YTHDF2, ACTB, HLF, SDC2, CNOT2, PURG, CENPI, COPS2, ZKSCAN8, PRMT2, NUP160, FBXO8, DMD, AN…
hsa-miR-513b-5p	TENT5A, MTCL1, DR1, KRTAP9-9, DLX1, ZIC2, CCPG1, WEE1, CPNE8, CACNA2D1, PDS5B, SPATA2, NEGR1, GPR85, LHX8, PIK3R3, NEK7, CDK19, KIF2A, MDH1, ZBTB41, ACVR2A, CWC22, TOGARAM1, ADCYAP1, SEL1L, CALCR, AGFG1, GNB4, PRPF39, TNFRSF19, IRF2, NCOR1, ZNF704, TRAF3, LEMD3, RALGPS1, ZBTB43, CLASP2, BSN, GBX2, PTPRR, SLC39A9, SPRYD7, ABCE1, CHD2, TSPAN7, SRSF4, GMFB, PDE10A, CNKSR2, DNAJA2, GABPA, DLG3, ZFP36…
hsa-miR-518e-5p	GIPC3, NRCAM, LILRA1, ZSWIM6, BEND4, SLC25A33, CCDC91, SS18, PTPN21, CREBRF, CLK4, TFRC, TXNRD2, ECHDC1, C6orf136, ZCCHC10, DCAF10, ZNF45, G3BP1, JPH4, TMEM65, ELOVL6, ARL2BP, NMT2, MED4, CNTLN, EGLN3, TBR1, BCL2L2, GALNT11, DNM3, GHSR, SFT2D3, SAV1, PPP4R3B, ACSM3, FGF7, CNNM3, FBXO40, RP1, RBM27, TRIM10, FLT3, HYKK, ZNF823, KCNJ14, DLL3, CHORDC1, TRIOBP, RB1CC1, HOXB9, NCEH1, NUDT4, HMGN1, PLGL…
hsa-miR-519a-5p	GIPC3, NRCAM, LILRA1, ZSWIM6, BEND4, SLC25A33, CCDC91, SS18, PTPN21, CREBRF, CLK4, TFRC, TXNRD2, ECHDC1, C6orf136, ZCCHC10, DCAF10, ZNF45, G3BP1, JPH4, TMEM65, ELOVL6, ARL2BP, NMT2, MED4, CNTLN, EGLN3, TBR1, BCL2L2, GALNT11, DNM3, GHSR, SFT2D3, SAV1, PPP4R3B, ACSM3, FGF7, CNNM3, FBXO40, RP1, RBM27, TRIM10, FLT3, HYKK, ZNF823, KCNJ14, DLL3, CHORDC1, TRIOBP, RB1CC1, HOXB9, NCEH1, NUDT4, HMGN1, PLGL…
hsa-miR-519b-5p	GIPC3, NRCAM, LILRA1, ZSWIM6, BEND4, SLC25A33, CCDC91, SS18, PTPN21, CREBRF, CLK4, TFRC, TXNRD2, ECHDC1, C6orf136, ZCCHC10, DCAF10, ZNF45, G3BP1, JPH4, TMEM65, ELOVL6, ARL2BP, NMT2, MED4, CNTLN, EGLN3, TBR1, BCL2L2, GALNT11, DNM3, GHSR, SFT2D3, SAV1, PPP4R3B, ACSM3, FGF7, CNNM3, FBXO40, RP1, RBM27, TRIM10, FLT3, HYKK, ZNF823, KCNJ14, DLL3, CHORDC1, TRIOBP, RB1CC1, HOXB9, NCEH1, NUDT4, HMGN1, PLGL…
hsa-miR-519c-5p	GIPC3, NRCAM, LILRA1, ZSWIM6, BEND4, SLC25A33, CCDC91, SS18, PTPN21, CREBRF, CLK4, TFRC, TXNRD2, ECHDC1, C6orf136, ZCCHC10, DCAF10, ZNF45, G3BP1, JPH4, TMEM65, ELOVL6, ARL2BP, NMT2, MED4, CNTLN, EGLN3, TBR1, BCL2L2, GALNT11, DNM3, GHSR, SFT2D3, SAV1, PPP4R3B, ACSM3, FGF7, CNNM3, FBXO40, RP1, RBM27, TRIM10, FLT3, HYKK, ZNF823, KCNJ14, DLL3, CHORDC1, TRIOBP, RB1CC1, HOXB9, NCEH1, NUDT4, HMGN1, PLGL…
hsa-miR-522-5p	GIPC3, NRCAM, LILRA1, ZSWIM6, BEND4, SLC25A33, CCDC91, SS18, PTPN21, CREBRF, CLK4, TFRC, TXNRD2, ECHDC1, C6orf136, ZCCHC10, DCAF10, ZNF45, G3BP1, JPH4, TMEM65, ELOVL6, ARL2BP, NMT2, MED4, CNTLN, EGLN3, TBR1, BCL2L2, GALNT11, DNM3, GHSR, SFT2D3, SAV1, PPP4R3B, ACSM3, FGF7, CNNM3, FBXO40, RP1, RBM27, TRIM10, FLT3, HYKK, ZNF823, KCNJ14, DLL3, CHORDC1, TRIOBP, RB1CC1, HOXB9, NCEH1, NUDT4, HMGN1, PLGL…
hsa-miR-523-5p	GIPC3, NRCAM, LILRA1, ZSWIM6, BEND4, SLC25A33, CCDC91, SS18, PTPN21, CREBRF, CLK4, TFRC, TXNRD2, ECHDC1, C6orf136, ZCCHC10, DCAF10, ZNF45, G3BP1, JPH4, TMEM65, ELOVL6, ARL2BP, NMT2, MED4, CNTLN, EGLN3, TBR1, BCL2L2, GALNT11, DNM3, GHSR, SFT2D3, SAV1, PPP4R3B, ACSM3, FGF7, CNNM3, FBXO40, RP1, RBM27, TRIM10, FLT3, HYKK, ZNF823, KCNJ14, DLL3, CHORDC1, TRIOBP, RB1CC1, HOXB9, NCEH1, NUDT4, HMGN1, PLGL…
hsa-miR-663b	BSPRY, DCX, ZNF436, ADGRL2, STXBP5L, RHOF, RHOJ, DHRS2, MAP7D1, C3orf36, IQSEC2, DOCK3, PRR23C, H2AFX, GDF10, MYO19, MN1, SH3PXD2A, RAVER1, HERC1, SYCE2, TMEM156, PTER, TTC7B, TMEM127, GPRIN2, ERF, PQLC3, USP47, NICN1, CIC, SOGA1, SMPD1, CYTH4, C1RL, PHF24, TTC23, LRTM2, PSMF1, ARL2BP
hsa-miR-6797-3p	E2F3, KLF6, WDFY3, SEMA6D, PIK3CA, TMEM25, STOX2, PLS1, SCN8A, KLF7, EP300, SBNO1, POC1B, CPNE5, BCL9, ASPH, C20orf197, HNRNPA2B1, LRRN4CL, SMG9, RNF144A, CPEB4, HSD11B1, ZNF138, PCDH7, MYT1L, USP9X, PXYLP1, DNAJB12, RNF2, EPB41L5, C5, SUSD5, TCIM, MYOT, PPP4R2, SSBP2, C4orf33, SLC6A2, RBFOX2, SRBD1, ENAH, SLC4A7, RNF6, PCSK5, MAP4K4, RCHY1, CEP97, SENP2, ETS1, CACNA2D3, CLMN, BBS12, ARF6, TSC22D…
hsa-miR-6862-3p	MAFB, POGLUT1, CCNT1, ZKSCAN2, KCNB1, SDK2, CADM1, ENDOV, IDS, ZZZ3, RORA, ZNF35, FBXL5, ZNF322, TMEM121B, PPM1A, ITGAV, ITPRID2, SPHKAP, PLCXD2, GORASP2, OOSP2, SYNPO2, LCOR, PLOD1, TNFAIP8L3, VPS53, STT3A, OTUD3, TSPAN9, NAV2, EPHA8, ZNF189, CDYL
hsa-miR-6862-5p	STAG1, PCMT1, RNF148, NECTIN1, CAMK4, XPO1, PPT1, KCNA6, CADPS, AFTPH, MEIS2, SNX18, MAPK8, CHID1, MDK, DTD1, TMED3, CUL4B, TNN, AKIRIN2, ATXN7L3B, MYL12A, DENND3, COL4A3, KIF5B, ITGA3, NBN, IQSEC2, ARMC3, RIPOR2, ADAM22, PTPN23, THRB, USP31, TRPM1, ATP2B4, MUC13, TM9SF1, RALGDS, KLHDC1, BTBD1, ARHGAP36, RANBP6, FAM122A, NUDT19, ALOX15, AASDHPPT, MDGA1, CARNS1, ARF3, NMNAT2
hsa-miR-6891-5p	PLEKHS1, UBE2Q1, OXSR1, PPP6C, ARID1A, CEP170, YIPF6, PPP1R16B, GMFB, C8orf59, FBP1, SEMA3F, HYAL4, TMEM35B, EPHA7, MAX, MCU, ZPBP2, MYO1D, HNRNPH1, PYCR2, RNF5, ZBTB7A, APH1A, SLC24A4, ZDHHC9, PIM1, SOGA1, PRTG, NRM, CELF4, CLCN3, ATP6V1A, RTKN2, C2CD5, MECP2, LCE2C, ARMC7, STK40, ZKSCAN1, CD55, MIB1, PCDH19, COBL, FAM160A1, PRR13, RUNDC3B, CDYL2, MEF2D, SLC9A5, EPM2AIP1, PRH2, SMG5, SLC25A35, V…

## Sheet: S4
Table S4. Expression pattern of candidate miRNA markers in non-treated cancer cell lines
miRNA	log2FC* (DEmiRNA1)	p-value (DEmiRNA1)	log2FC (DEmiRNA3**)	p-value (DEmiRNA3)	log2FC (DEmiRNA4#)	p-value (DEmiRNA4)
hsa-let-7f-2-3p	-7.57232	8.28134e-06	-2.28254	0.00845893	-7.72015	5.44527e-06
hsa-miR-1226-5p	7.50067	8.28134e-06	4.08937	0.509804	NA	NA
hsa-miR-1250-5p	-8.10602	1.67165e-07	-7.86217	7.40189e-07	4.14773	<0.0000001
hsa-miR-144-5p	7.50067	8.28134e-06	NA	NA	NA	NA
hsa-miR-301b-5p	-7.57232	8.28134e-06	-2.28254	0.00845893	-7.72015	5.44527e-06
hsa-miR-3133	7.88582	5.05952e-07	NA	NA	6.17204	0.00724341
hsa-miR-3148	5.13641	2.01077e-07	-3.16812	1	-3.52269	1
hsa-miR-3167	7.65739	3.60565e-06	NA	NA	NA	NA
hsa-miR-3198	7.79873	1.08934e-06	NA	NA	NA	NA
hsa-miR-433-5p	-8.37643	<0.0000001	-8.13241	8.20482e-08	-8.52457	<0.0000001
hsa-miR-4659a-3p	-7.83409	1.61305e-06	-2.54408	0.00227587	0.596839	0.288109
hsa-miR-4697-3p	7.4444	1.26863e-05	NA	NA	NA	NA
hsa-miR-513b-5p	-7.64235	5.44527e-06	-4.22714	0.000164371	-7.79022	3.60565e-06
hsa-miR-518e-5p	-7.70914	3.60565e-06	-7.46559	1.26863e-05	-7.85703	1.61305e-06
hsa-miR-519a-5p	-7.70914	3.60565e-06	-7.46559	1.26863e-05	-7.85703	1.61305e-06
hsa-miR-519b-5p	-7.70914	3.60565e-06	-7.46559	1.26863e-05	-7.85703	1.61305e-06
hsa-miR-519c-5p	-7.70914	3.60565e-06	-7.46559	1.26863e-05	-7.85703	1.61305e-06
hsa-miR-522-5p	-7.70914	3.60565e-06	-7.46559	1.26863e-05	-7.85703	1.61305e-06
hsa-miR-523-5p	-7.70914	3.60565e-06	-7.46559	1.26863e-05	-7.85703	1.61305e-06
hsa-miR-663b	8.7026	5.3911e-09	7.18192	7.55368e-05	2.89998	1
hsa-miR-6797-3p	7.55482	5.44527e-06	7.2594	4.77659e-05	6.03654	0.0127308
hsa-miR-6862-3p	8.2564	<0.0000001	7.33293	3.04594e-05	6.87473	0.000315208
hsa-miR-6862-5p	8.18951	<0.0000001	NA	NA	NA	NA
hsa-miR-6891-5p	7.96794	3.47842e-07	NA	NA	5.53135	0.0409646
Acronyms: NA, not available
* Dark blue : downregulated (significant after Bonferroni correction), dark pink : upregulated (significant after Bonferroni correction),
light blue : downregulated (p<0.05 but not significant after Bonferroni correction), light pink : upregulated (p<0.05 but not significant after Bonferroni correction)
** Capan-2 versus Immortalized human pancreatic islet-derived precursor cells
# MIA PaCa-2 versus Immortalized human pancreatic islet-derived precursor cells
